# Supplementary material for: Cucurbita maxima Plomo Peel as a Valuable Ingredient for Bread-Making
Source: Foods. 2025 Feb 11;14(4):597. doi: 10.3390/foods14040597 (PMC11854699; doi:10.3390/foods14040597)
Supplement: Supplementary file 1 [file foods-14-00597-s001.zip]

Archive with 1 entries (1 files):
- foods-3430587-supplementary.pdf
